# Supplementary material for: Investigating the Microbial Dynamics of Hermetia illucens Powder Throughout Rearing and Processing: An Integrated Approach Using Cultural and Metabarcoding Methods
Source: Foods. 2025 Jun 20;14(13):2161. doi: 10.3390/foods14132161 (PMC12248505; doi:10.3390/foods14132161)
Supplement: Supplementary file 1 [file foods-14-02161-s001.zip]

Archive with 4 entries (4 files):
- Supplementary file S1.xlsx
- Supplementary file S2.xlsx
- Supplementary file S3.pdf
- Supplementary file S4.pdf
