# Supplementary material for: Investigating the Microbial Dynamics of Hermetia illucens Powder Throughout Rearing and Processing: An Integrated Approach Using Cultural and Metabarcoding Methods
Source: Foods. 2025 Jun 20;14(13):2161. doi: 10.3390/foods14132161 (PMC12248505; doi:10.3390/foods14132161)
Supplement: Supplementary file 1 [file foods-14-02161-s001.zip › Supplementary file S1.xlsx]

## Sheet: Feuil1
Study Information	Sample Type	Sample Origin	Rearing Conditions
Ao et al., 2021	Larvae	China	BSFL reared on chicken and swine manure : 27.5°C, 70% RH, 12 days, wheat flour and bran
Auger et al., 2023	Larvae, Substrate	Canada	30◦C with 70% relative humidity and a photoperiod of 12:12 h light:darkness.
Bruno et al., 2019	Larvae	Italy	Temperature: 27°C ± 0.5°C; RH: 70% ± 5%; Darkness
Chen et al., 2023	Larvae	China	Reared on different nutritional composition diets (CK, CAS, OIL, STA)
Cifuentes et al., 2020	Larvae, Substrate	Germany	25°C
Cifuentes et al., 2022	Larvae	Germany	25°C
Gorrens et al., 2021	Larvae	Belgium	T = 27◦C, RH = 60%
Gorrens et al., 2022	Larvae, Substrate	North-western Europe	Température 30°C, relative humidity 50-60%
Jeon et al., 2011	Larvae	South Korea	Three different diets: food waste, calf forage, cooked rice
Jiang et al., 2019	Larvae, Substrate	China	RH = 70%
Klammsteiner et al., 2020	Larvae, Substrate	Austria	T = 27◦C, RH = 60%
Klammsteiner et al., 2021	Larvae, Substrate	Austria	T = 27◦C, RH = 60%
Li et al., 2023	Larvae	China	T = 27◦C, RH = 70%
Liu et al., 2020	Larvae	China	T = 29◦C, RH = 60%
Mašková et al., 2025	Larvae	Slovakia	T = 27 ± 1◦C, RH = 50-70%
Pei et al., 2023	Larvae	China	T = 30◦C, RH = 70%
Querejeta et al., 2023	Larvae	France, Spain	N/A
Raimondi et al., 2020	Larvae, Substrate	Italy	T= 27 ± 0.5 ◦C, RH = 65%, 16:8 lightN/Adark cycles
Schreven et al., 2021	Larvae, Substrate	Netherlands	T = 27 ± 1◦C, RH = 70 ± 10%
Schreven et al., 2022	Larvae, Substrate	Netherlands	T = 27 ± 2◦C, RH = 70 ± 10%
Tanga et al., 2021	Larvae, Substrate	Kenya	Brewers’ spent grain, kitchen waste, poultry and rabbit manure
Tegtmeier et al., 2021	Larvae	Germany	T = 27 ± 1◦C, RH = 65 ± 5%
Van Looveren et al., 2024	Larvae, Substrate, Frass	Belgium	T = 27◦C, RH = 60%
Wu et al., 2022	Frass	China	T = 30 ± 2 °C, RH = 60–80%
Wynants et al., 2018	Larvae, Substrate, Frass	Belgium, Netherlands, Switzerland	(LAB 1 à LAB 4) : T = 26 ± 1°C, RH = 26 ± 7%
			(EXT-BE) : T = 29 ± 0.1°C, RH = 71 ± 0%
			(EXT-NL) : T = 28 ± 1°C, RH = 60 ± 0%
			(EXT-CH) : T = 28 ± 1°C, RH = 43 ± 12%
Yang et al., 2021	Larvae	USA	T = 27◦C, RH = 70%, 12:12 lightN/Adark cycles
Zheng et al., 2013	Larvae	USA	T= 27°C, RH = ambient humidity, plant-based diet
