# Supplementary material for: Investigating the Microbial Dynamics of Hermetia illucens Powder Throughout Rearing and Processing: An Integrated Approach Using Cultural and Metabarcoding Methods
Source: Foods. 2025 Jun 20;14(13):2161. doi: 10.3390/foods14132161 (PMC12248505; doi:10.3390/foods14132161)
Supplement: Supplementary file 1 [file foods-14-02161-s001.zip › Supplementary file S2.xlsx]

## Sheet: Feuil1
Study Information	Country of Author Institute	Analytical Methods (C: Cultural, M: Molecular, B: Both (C+M), O: Other)	Sample Type (R: Raw larvae (refers to unprocessed, or uncooked state, here also including samples with only freezing, washing, not killing by heat), P: Processed larvae/product, S: Substrat, F: Frass)	Sample Origin (Country)	Production/Farming (Country)	Processing Steps (F: Frozen, H: Heat treatment, D: Drying, A: Alternative microbial inactivation methods, S: Storage, O: Other processings, U: Unknown if a heating step was conducted for some samples)	Use of official/accredited method for the detection or quantification of target microorganisms (Y: Yes; N: No or Not reported; /: Not applicable)	Sample analysis replicated at least twice	Was the sample size defined according to a statistical basis ? (Y: Yes; N: No)	Statistical Analysis Performed ? (Y: Yes; N: No)	Processing Description (Y: Yes; N: No)	Rearing Conditions Description (Y: Yes; N: No)	Rearing Details	Slaughter Ways (A: by anesthesia, B: by boiling, F: by freezing, C: by cooling to be sedated (Specify: T/°C, t/min, h))	Heat Treatment (Y: Yes; N: No)	Drying (Y: Yes; N: No)	Grinding	DNA/RNA Extraction Kit	Number of Samples	Sample Weight	Targeted Region selected for metabarcoding analyses	OTUs for Pathogens detected	Replicate Number
Ao et al., 2021	China	M	R	N/A	China	U	N	Y	Y	Y	N	Y	BSFL reared on chicken and swine manure : 27.5°C, 70% RH, 12 days, wheat flour and bran	N/A	N	N	N	phenol–chloroform	21	N/A	16S rRNA gene sequencing (V3-V4)	Providencia, Enterococcus, Morganella, Klebsiella, etc.	3
Auger et al., 2023	Canada	M	R	Canada	Canada	U	N	Y	Y	Y	N	Y	T = 30◦C, RH = 70%, 12:12 h light/darkness cycle	N/A	N	N	N	salt extraction method described by Aljanabi and Martinez (1997)	N/A	N/A	16S rRNA (V3-V4)	Actinomyces, Pseudomonas, Enterococcus, Klebsiella, Enterobacteriaceae	N/A
Bruno et al., 2019	Italy	M	R	N/A	Italy	U	N	Y	Y	Y	N	Y	Temperature: 27°C ± 0.5°C; RH: 70% ± 5%; Darkness	N/A	N	N	N	Home made RNA extraction	150 (5 replicates for each treatment and midgut section)	N/A	16S rRNA gene (V3-V4)	Pseudomonas, Proteus, Providencia, Klebsiella, Morganella, Enterococcus, Bacillus, Clostridium	Multiple rearing conditions analyzed
Chen et al., 2023	China	M	R	N/A	China	U	N	Y	Y	Y	N	Y	Reared on different nutritional composition diets (CK, CAS, OIL, STA)	N/A	N	N	N	E.Z.N.A.® Soil Kit	20 (per group)	N/A	16S rRNA (V3-V4), ITS1-ITS2	Klebsiella, Acinetobacter, Bacillus, Enterococcus, Lysinibacillus, Candida, Issatchenkia	Five per diet group
Cifuentes et al., 2020	Germany	M	R,S	N/A	Germany	U	N	Y	Y	Y	N	Y	25°C	N/A	N	N	N	DNeasy Blood & Tissue Kit (Qiagen)	9	N/A	16S rRNA gene (V3-V4)	Salmonella, Klebsiella,Clostridium sensu stricto 7, Bacillus, Bacteroides	N/A
Cifuentes et al., 2022	Germany	B	R	N/A	Germany	F	N	Y	N	Y	Y	Y	25°C	F (-20°C, 10-15 min)	N	N	N	N/A	40	N/A	16S rRNA gene (V1-V9)	Enterobacteriaceae, Bacillus, Enterococcus, Providencia, Pseudomonas, Proteus, Morganella	3
Gorrens et al., 2022	Belgium	M	R, S	N/A	North-western Europe	U	N	Y	Y	Y	N	Y	Température 30°C, relative humidity 50-60%	N/A	N	N	N	EZNA Soil DNA Kit	156	10 g	16S rRNA gene sequencing (V4)	Enterobacteriaceae, Corynebacterium, Providencia, Clostridium, Bacillus, Staphylococcus, Campylobacter	3
Gorrens et al., 2021	Belgium	C	R	N/A	Belgium	U	N	Y	N	Y	N	Y	T = 27◦C, RH = 60%	N/A	N	N	Y	boiling lysis (10 min at 95◦C	N/A	30g	16S rRNA gene (V3-V4)	Enterococcus, Escherichia, Klebsiella, Providencia, Morganella	N/A
Jeon et al., 2011	South Korea	B	R	N/A	South Korea	U	N	Y	N	Y	N	Y	Three different diets: food waste, calf forage, cooked rice	N/A	N	N	N	Genomic DNA kit (Axygen, USA)	Multiple samples analyzed	1g	16S rRNA gene (V1-V4)	Klebsiella, Morganella, Proteobacteria	N/A
Jiang et al., 2019	China, USA	M	R,S	N/A	China	U	N	Y	N	Y	N	Y	RH = 70%	N/A	N	N	N	DNeasy Power Soil kit	51	N/A	16S rRNA gene (V4-V5)	Corynebacterium, Vagococcus, Providencia	3
Klammsteiner et al., 2020	Austria	M	R,S	N/A	Austria	U	N	Y	Y	Y	N	Y	T = 27◦C, RH = 60%	N/A	N	N	N	NucleoSpin R © Soil-Kit (Macherey-Nagel Germany)	360 (36 en 16S)	N/A	16S rRNA gene (V4)	Actinomyces, Dysgonomonas, Enterococcus	3
Klammsteiner et al., 2021	Austria	M	R,S	N/A	Austria	U	N	Y	Y	Y	N	Y	T = 27◦C, RH = 60%	N/A	N	N	N	NucleoSpin R © Soil-Kit (Macherey-Nagel Germany)	Multiple samples analyzed	N/A	16S rRNA gene (V4)	Morganella, Acinetobacter, Clostridium, Escherichia-Shigella	N/A
Li et al., 2023	China	M	R	N/A	China	U	N	Y	N	Y	N	Y	T = 27◦C, RH = 70%	N/A	N	N	N	Power Soil DNA Kit (MoBio Laboratories)	148 bacterial strains	N/A	16S rRNA gene (V3-V4)	Klebsiella, Clostridium, Providencia, Dysgonomonas	3
Liu et al., 2020	China, UK	M	R	N/A	China	U	N	Y	N	Y	N	Y	T = 29◦C, RH = 60%	A : chloroform	N	N	N	FastDNA Spin Kit for Feces (MP Biomedicals)	Multiple samples analyzed	N/A	16S rRNA gene (V4-V5)	Enterococcus, Ignatzschineria, Providencia, Morganella	3
Mašková et al., 2025	Slovakia	B	R	Slovakia	Slovakia	U	N	Y	N	Y	N	Y	T = 27 ± 1◦C, RH = 50-70%	F (-80°C)	N	N	N	Gene Jet plant DNA kit	12	N/A	16S rRNA (V4), ITS2	Proteus, Ignatzschineria,Acinetobacter, Weissella, Providencia, Enterococcus, Dysgonomonas, Morganella	3
Pei et al., 2023	China, Hong Kong	M	R	N/A	China	U	N	Y	N	Y	N	Y	T = 30◦C, RH = 70%, 12:12 light dark cycles	N/A	N	N	N	E.Z.N.A Soil Kit (Omega Bio-Tek)	Multiple samples analyzed	N/A	Metagenomic	Enterococcus, Providencia, Paenalcaligenes	N/A
Querejeta et al., 2023	France, Spain	M	R	N/A	France, Spain	U	N	Y	Y	Y	N	N	N/A	F (-20°C)	N	N	N	Not found	105	N/A	16S rRNA gene (V3-V4)	Dysgonomonas, Proteus, Providencia, Escherichia, Morganella	N/A
Raimondi et al., 2020	Italy	B	R,S	N/A	Italy	U	Y	Y	Y	Y	Y	Y	T= 27 ± 0.5 ◦C, RH = 65%, 16:8 lightN/Adark cycles	N/A	N	N	N	DNeasy Mericon Food Kit	Multiple samples analyzed	N/A	16S rRNA gene (V3)	Bacillus cereus, Campylobacter, Clostridium perfringens, Listeria, Salmonella,	3
Schreven et al., 2021	Netherlands	M	R, S	N/A	Netherlands	U	N	Y	Y	Y	N	Y	T = 27 ± 1◦C, RH = 70 ± 10%	N/A	N	N	N	STAR buffer (Roche) + Maxwell 16 Tissue LEV Kit (Promega) + Salonen et al. (2010)	70	N/A	16S rRNA gene (V5-V6)	Enterococcus, Providencia, Bacillus, Clostridium	N/A
Schreven et al., 2022	Netherlands	M	R, S	N/A	Netherlands	U	N	Y	Y	Y	N	Y	T = 27 ± 2◦C, RH = 70 ± 10%	N/A	N	N	N	Salonen et al. (2010)	Multiple samples analyzed	N/A	16S rRNA gene (V5-V6)	Pseudomonas, Enterococcus, Klebsiella, Bacillus, Clostridium, Escherichia-Shigella	N/A
Tanga et al., 2021	Kenya	M	R, S	N/A	Kenya	U	N	Y	Y	Y	N	N	Brewers’ spent grain, kitchen waste, poultry and rabbit manure	N/A	N	N	N	CTAB–Phenol–Chloroform Extraction Method	80	N/A	16S rRNA gene (V3-V4)	Dysgonomonas, Morganella, Enterococcus, Pseudomonas, Campylobacter, Providencia	20
Van Looveren et al., 2024	Belgium	B	R, S, F	N/A	Belgium	U	N	Y	Y	Y	N	Y	T = 27◦C, RH = 60%	N/A	N	N	N	EZNA Soil DNA Kit	N/A	N/A	16S rRNA gene (V4)	Acinetobacter, Enterobacteriaceae, Enterococcus, Morganella, Proteus, Providencia, Weissella
Tegtmeier et al., 2021	Germany	B	R	N/A	Germany	F	Y	Y	Y	Y	Y	Y	T = 27 ± 1◦C, RH = 65 ± 5%	F (-20°C)	N	N	Y	NucleoSpin Soil Kit (Macherey-Nagel)	105 bacterial isolates	200-350mg per larva	16S rRNA gene sequencing (V3-V4)	Morganella, Enterococcus, Proteus, Providencia, Clostridiales	N/A
Wu et al., 2022	China	M	F	N/A	China	U	N	Y	N	Y	N	Y	T = 30 ± 2 °C, RH = 60–80%	N/A	N	N	N	E.Z.N.A.® Stool DNA Kit	Multiple samples analyzed	N/A	16S rRNA gene (V3-V4)	Dysgonomonas, Klebsiella, Enterobacter, Providencia, Morganella	3
Wynants et al., 2018	Belgium, Netherlands, Switzerland	B	R, S, F	Belgium, Netherlands, Switzerland	Belgium, Netherlands, Switzerland	U	Y	Y	Y	Y	N	Y	(LAB 1 à LAB 4) : T = 26 ± 1°C, RH = 26 ± 7% (EXT-BE) : T = 29 ± 0.1°C, RH = 71 ± 0% (EXT-NL) : T = 28 ± 1°C, RH = 60 ± 0% (EXT-CH) : T = 28 ± 1°C, RH = 43 ± 12%	N/A	N	N	N	DNeasy Soil Kit	Multiple datasets analyzed	5g	16S rRNA gene (V4)	Salmonella, Bacillus cereus, Clostridium sp., Morganella, Enterococcus	3
Yang et al., 2021	USA	M	R	N/A	USA	U	N	Y	Y	Y	N	Y	T = 27◦C, RH = 70%, 12:12 lightN/Adark cycles	N/A	N	N	N	Home made RNA exraction + Direct-zol RNA MiniPrep Kit + NEB Ultra RNA Library Kit	20	500mg	Shotgun metatranscriptomic sequencing	Enterococcus, Campylobacter, Bacillus, Klebsiella, Enterobacter, Weissella	5 per treatment
Zheng et al., 2013	USA, China	M	R	N/A	USA	U	N	Y	N	Y	Y	Y	T= 27°C, RH = ambient humidity, plant-based diet	N/A	N	N	N	CTAB–Phenol–Chloroform Extraction Method	N/A	0.25 g per sample	16S rRNA gene (V1-V3)	Clostridium, Bacillus	3
